# Supplementary material for: Reduction of Allergenic Potential in Bread Wheat RNAi Transgenic Lines Silenced for CM3, CM16 and 0.28 ATI Genes
Source: Int J Mol Sci. 2020 Aug 13;21(16):5817. doi: 10.3390/ijms21165817 (PMC7461106; doi:10.3390/ijms21165817)
Supplement: Supplementary file 1 [file ijms-21-05817-s001.zip]

Archive with 1 entries (1 files):
- ijms-892988-supplementary.xlsx
