# Supplementary material for: Reduction of Allergenic Potential in Bread Wheat RNAi Transgenic Lines Silenced for CM3, CM16 and 0.28 ATI Genes
Source: Int J Mol Sci. 2020 Aug 13;21(16):5817. doi: 10.3390/ijms21165817 (PMC7461106; doi:10.3390/ijms21165817)
Supplement: Supplementary file 1 [file ijms-21-05817-s001.zip › ijms-892988-supplementary.xlsx]

## Sheet: Feuil2
Parameter
Table Analyzed	Sera-vs-IAA genot
Two-way ANOVA						Data analyzed: Sera-vs-IAA genot
Source of Variation	% of total variation	P value				Source of Variation	Degrees of Freedom	Sum of Squares	Mean square
Interaction	4.67	< 0,0001				Genotype	3.0	258125	86042
Genotype	9.77	< 0,0001				Sera	20.0	2.208e+006	110411
Sera	83.61	< 0,0001				Interaction	60.0	123456	2058
						Residual (error)	168.0	51354	305.7
Source of Variation	P value summary	Significant?				Total	251.0	2.641e+006
Interaction	***	Yes
Genotype	***	Yes
Sera	***	Yes				Does Genotype have the same effect at all values of Sera?
						Interaction accounts for 4.67% of the total variance.
Source of Variation	Df	Sum-of-squares	Mean square	F		F = 6.73. DFn=60 DFd=168
Interaction	60	123456	2058	6.731		The P value is < 0.0001
Genotype	3	258125	86042	281.5		If there is no interaction overall, there is a less than 0.01% chance of randomly observing so much
Sera	20	2208000	110411	361.2		interaction in an experiment of this size. The interaction is considered extremely significant.
Residual	168	51354	305.7
						Since the interaction is statistically significant, the P values that
Number of missing values	0					follow for the row and column effects are difficult to interpret.
Bonferroni posttests						Does Genotype affect the result?
						Genotype accounts for 9.77% of the total variance.
BW vs 10-10a						F = 281.48. DFn=3 DFd=168
Sera	BW	10-10a	Difference	95% CI of diff,		The P value is < 0.0001
134	86.74	24.87	-61.87	-110,7 to -13,09		If Genotype has no effect overall, there is a less than 0.01% chance of randomly observing an
610	239.5	145.5	-93.97	-142,8 to -45,19		effect this big (or bigger) in an experiment of this size. The effect is considered
639	174.9	97.94	-76.99	-125,8 to -28,21		extremely significant.
642	132.9	105	-27.86	-76,64 to 20,92
779	88.85	36.78	-52.07	-100,8 to -3,286		Does Sera affect the result?
1026	86.1	44.74	-41.36	-90,14 to 7,423		Sera accounts for 83.61% of the total variance.
1120	86.04	63.77	-22.27	-71,05 to 26,51		F = 361.20. DFn=20 DFd=168
1157	49.18	13.57	-35.61	-84,39 to 13,17		The P value is < 0.0001
1265	216.4	115.7	-100.7	-149,5 to -51,92		If Sera has no effect overall, there is a less than 0.01% chance of randomly observing an
1266	120.3	78.91	-41.36	-90,15 to 7,417		this big (or bigger) in an experiment of this size. The effect is considered extremely significant
1353	94.81	75.83	-18.97	-67,76 to 29,81
1494	482.3	347.4	-134.9	-183,7 to -86,10
1572	278.7	138.1	-140.7	-189,4 to -91,87
1638	191	76.87	-114.1	-162,9 to -65,31
1674	239.9	135.9	-104	-152,8 to -55,21
1747	462.4	243.6	-218.9	-267,6 to -170,1
1766	77.67	75.45	-2.222	-51,00 to 46,56
1826	209.2	135.2	-74.03	-122,8 to -25,25
1830	77.16	52.61	-24.55	-73,34 to 24,23
1862	337.3	263.7	-73.61	-122,4 to -24,83
1875	324.9	262.2	-62.77	-111,5 to -13,98
Sera	Difference	t	P value	Summary
134	-61.87	4.334	P<0,001	***
610	-93.97	6.583	P<0,001	***
639	-76.99	5.393	P<0,001	***
642	-27.86	1.952	P > 0,05	ns
779	-52.07	3.647	P<0,01	**
1026	-41.36	2.897	P > 0,05	ns
1120	-22.27	1.56	P > 0,05	ns
1157	-35.61	2.495	P > 0,05	ns
1265	-100.7	7.054	P<0,001	***
1266	-41.36	2.898	P > 0,05	ns
1353	-18.97	1.329	P > 0,05	ns
1494	-134.9	9.448	P<0,001	***
1572	-140.7	9.853	P<0,001	***
1638	-114.1	7.992	P<0,001	***
1674	-104	7.285	P<0,001	***
1747	-218.9	15.33	P<0,001	***
1766	-2.222	0.1556	P > 0,05	ns
1826	-74.03	5.186	P<0,001	***
1830	-24.55	1.72	P > 0,05	ns
1862	-73.61	5.156	P<0,001	***
1875	-62.77	4.397	P<0,001	***
BW vs 24-1
Sera	BW	24-1	Difference	95% CI of diff,
134	86.74	18.65	-68.09	-116,9 to -19,30
610	239.5	150.3	-89.15	-137,9 to -40,37
639	174.9	77.64	-97.28	-146,1 to -48,50
642	132.9	118.3	-14.55	-63,33 to 34,23
779	88.85	38.14	-50.71	-99,49 to -1,930
1026	86.1	43	-43.1	-91,88 to 5,679
1120	86.04	63.25	-22.8	-71,58 to 25,99
1157	49.18	14.73	-34.45	-83,23 to 14,33
1265	216.4	95.35	-121	-169,8 to -72,24
1266	120.3	58.29	-61.98	-110,8 to -13,20
1353	94.81	78.73	-16.08	-64,86 to 32,70
1494	482.3	320.7	-161.6	-210,4 to -112,8
1572	278.7	134.9	-143.9	-192,6 to -95,07
1638	191	72.63	-118.3	-167,1 to -69,55
1674	239.9	148.8	-91.12	-139,9 to -42,34
1747	462.4	241.9	-220.5	-269,3 to -171,8
1766	77.67	66.59	-11.08	-59,86 to 37,70
1826	209.2	130.9	-78.29	-127,1 to -29,51
1830	77.16	46.63	-30.53	-79,32 to 18,25
1862	337.3	260.1	-77.19	-126,0 to -28,41
1875	324.9	235.7	-89.19	-138,0 to -40,41
Sera	Difference	t	P value	Summary
134	-68.09	4.77	P<0,001	***
610	-89.15	6.245	P<0,001	***
639	-97.28	6.815	P<0,001	***
642	-14.55	1.019	P > 0,05	ns
779	-50.71	3.552	P < 0,05	*
1026	-43.1	3.019	P > 0,05	ns
1120	-22.8	1.597	P > 0,05	ns
1157	-34.45	2.413	P > 0,05	ns
1265	-121	8.478	P<0,001	***
1266	-61.98	4.342	P<0,001	***
1353	-16.08	1.126	P > 0,05	ns
1494	-161.6	11.32	P<0,001	***
1572	-143.9	10.08	P<0,001	***
1638	-118.3	8.289	P<0,001	***
1674	-91.12	6.383	P<0,001	***
1747	-220.5	15.45	P<0,001	***
1766	-11.08	0.776	P > 0,05	ns
1826	-78.29	5.484	P<0,001	***
1830	-30.53	2.139	P > 0,05	ns
1862	-77.19	5.408	P<0,001	***
1875	-89.19	6.248	P<0,001	***
BW vs 24-2
Sera	BW	24-2	Difference	95% CI of diff,
134	86.74	21.35	-65.39	-114,2 to -16,61
610	239.5	156.1	-83.41	-132,2 to -34,62
639	174.9	92.13	-82.79	-131,6 to -34,01
642	132.9	123.5	-9.355	-58,14 to 39,43
779	88.85	41.19	-47.66	-96,44 to 1,126
1026	86.1	45.96	-40.14	-88,92 to 8,639
1120	86.04	63.95	-22.09	-70,88 to 26,69
1157	49.18	14.29	-34.89	-83,67 to 13,90
1265	216.4	109.5	-106.9	-155,7 to -58,13
1266	120.3	78.64	-41.63	-90,42 to 7,147
1353	94.81	85.56	-9.248	-58,03 to 39,53
1494	482.3	331.7	-150.6	-199,4 to -101,8
1572	278.7	148.9	-129.8	-178,6 to -81,04
1638	191	77.5	-113.5	-162,2 to -64,68
1674	239.9	152.4	-87.49	-136,3 to -38,71
1747	462.4	275.1	-187.3	-236,1 to -138,6
1766	77.67	77.14	-0.5286	-49,31 to 48,25
1826	209.2	130.7	-78.54	-127,3 to -29,76
1830	77.16	50.96	-26.2	-74,98 to 22,58
1862	337.3	254.4	-82.98	-131,8 to -34,20
1875	324.9	251.7	-73.22	-122,0 to -24,44
Sera	Difference	t	P value	Summary
134	-65.39	4.581	P<0,001	***
610	-83.41	5.843	P<0,001	***
639	-82.79	5.8	P<0,001	***
642	-9.355	0.6553	P > 0,05	ns
779	-47.66	3.338	P < 0,05	*
1026	-40.14	2.812	P > 0,05	ns
1120	-22.09	1.548	P > 0,05	ns
1157	-34.89	2.444	P > 0,05	ns
1265	-106.9	7.49	P<0,001	***
1266	-41.63	2.917	P > 0,05	ns
1353	-9.248	0.6478	P > 0,05	ns
1494	-150.6	10.55	P<0,001	***
1572	-129.8	9.094	P<0,001	***
1638	-113.5	7.948	P<0,001	***
1674	-87.49	6.129	P<0,001	***
1747	-187.3	13.12	P<0,001	***
1766	-0.5286	0.03703	P > 0,05	ns
1826	-78.54	5.502	P<0,001	***
1830	-26.2	1.835	P > 0,05	ns
1862	-82.98	5.813	P<0,001	***
1875	-73.22	5.129	P<0,001	***
Sera	BOB WHITE	242122	Difference	95% CI of diff,
134	86.74	21.35	-65.39	-119,1 to -11,65
610	239.5	156.1	-83.41	-137,1 to -29,66
639	174.9	92.13	-82.79	-136,5 to -29,05
642	132.9	123.5	-9.355	-63,10 to 44,39
779	88.85	41.19	-47.66	-101,4 to 6,086
1026	86.1	45.96	-40.14	-93,88 to 13,60
1120	86.04	63.95	-22.09	-75,84 to 31,65
1157	49.18	14.29	-34.89	-88,63 to 18,86
1265	216.4	109.5	-106.9	-160,7 to -53,17
1266	120.3	78.64	-41.63	-95,38 to 12,11
1353	94.81	85.56	-9.248	-62,99 to 44,49
1494	482.3	331.7	-150.6	-204,3 to -96,86
1572	278.7	148.9	-129.8	-183,6 to -76,08
1638	191	77.5	-113.5	-167,2 to -59,72
1674	239.9	152.4	-87.49	-141,2 to -33,75
1747	462.4	275.1	-187.3	-241,1 to -133,6
1766	77.67	77.14	-0.5286	-54,27 to 53,21
1826	209.2	130.7	-78.54	-132,3 to -24,80
1830	77.16	50.96	-26.2	-79,94 to 27,54
1862	337.3	254.4	-82.98	-136,7 to -29,24
1875	324.9	251.7	-73.22	-127,0 to -19,48
Sera	Difference	t	P value	Summary
134	-65.39	4.243	P<0,001	***
610	-83.41	5.411	P<0,001	***
639	-82.79	5.371	P<0,001	***
642	-9.355	0.607	P > 0,05	ns
779	-47.66	3.092	P < 0,05	*
1026	-40.14	2.604	P > 0,05	ns
1120	-22.09	1.433	P > 0,05	ns
1157	-34.89	2.263	P > 0,05	ns
1265	-106.9	6.937	P<0,001	***
1266	-41.63	2.701	P > 0,05	ns
1353	-9.248	0.6	P > 0,05	ns
1494	-150.6	9.771	P<0,001	***
1572	-129.8	8.423	P<0,001	***
1638	-113.5	7.361	P<0,001	***
1674	-87.49	5.676	P<0,001	***
1747	-187.3	12.15	P<0,001	***
1766	-0.5286	0.0343	P > 0,05	ns
1826	-78.54	5.096	P<0,001	***
1830	-26.2	1.7	P > 0,05	ns
1862	-82.98	5.384	P<0,001	***
1875	-73.22	4.751	P<0,001	***
